# Supplementary material for: Linoleate-Rich Safflower Oil Diet Increases Linoleate-Derived Bioactive Lipid Mediators in Plasma, and Brown and White Adipose Depots of Healthy Mice
Source: Metabolites. 2022 Aug 12;12(8):743. doi: 10.3390/metabo12080743 (PMC9412644; doi:10.3390/metabo12080743)
Supplement: Supplementary file 1 [file metabolites-12-00743-s001.zip]

Archive with 2 entries (2 files):
- 2022-07-15 Supplementary Tables S1 S2 S4 S5.pdf
- Supplementary Table S3.xlsx
