# Supplementary material for: Linoleate-Rich Safflower Oil Diet Increases Linoleate-Derived Bioactive Lipid Mediators in Plasma, and Brown and White Adipose Depots of Healthy Mice
Source: Metabolites. 2022 Aug 12;12(8):743. doi: 10.3390/metabo12080743 (PMC9412644; doi:10.3390/metabo12080743)
Supplement: Supplementary file 1 [file metabolites-12-00743-s001.zip › Supplementary Table S3.xlsx]

## Sheet: Spearman's
Table Sx. Spearman's rank order correlation between iBAT, iWAT and plasma metabolites and physiological measures.
	Spearman ρ																											P value
Tissue	BAT									iWAT									Plasma									BAT									iWAT									Plasma
Metabolite	% 18:2n6 of blood fatty acids	change in body weight (g)	Day 35 body weight (g)	Day 35 pct adiposity	Day 35 pct lean	HMW adiponectin	HMW/total adiponectin	pct change body weight	Total plasma adiponectin (ug/mL)	% 18:2n6 of blood fatty acids	change in body weight (g)	Day 35 body weight (g)	Day 35 pct adiposity	Day 35 pct lean	HMW adiponectin	HMW/total adiponectin	pct change body weight	Total plasma adiponectin (ug/mL)	% 18:2n6 of blood fatty acids	change in body weight (g)	Day 35 body weight (g)	Day 35 pct adiposity	Day 35 pct lean	HMW adiponectin	HMW/total adiponectin	pct change body weight	Total plasma adiponectin (ug/mL)	% 18:2n6 of blood fatty acids	change in body weight (g)	Day 35 body weight (g)	Day 35 pct adiposity	Day 35 pct lean	HMW adiponectin	HMW/total adiponectin	pct change body weight	Total plasma adiponectin (ug/mL)	% 18:2n6 of blood fatty acids	change in body weight (g)	Day 35 body weight (g)	Day 35 pct adiposity	Day 35 pct lean	HMW adiponectin	HMW/total adiponectin	pct change body weight	Total plasma adiponectin (ug/mL)	% 18:2n6 of blood fatty acids	change in body weight (g)	Day 35 body weight (g)	Day 35 pct adiposity
1/2-AG	0.4365	0.0352	-0.0702	-0.5624	0.548	-0.0702	-0.155	0.0072	0.1662	0.424	-0.2099	-0.0466	-0.3088	0.348	-0.0576	0.0712	-0.2353	-0.299	0.7036	0.2451	-0.2036	-0.2964	0.1393	0.3539	0.2985	0.2714	0.0393	0.0701	0.8898	0.7819	0.0151	0.0186	0.7819	0.5392	0.9773	0.51	0.0898	0.4187	0.859	0.2278	0.171	0.8261	0.7861	0.3633	0.2437	0.0034	0.3787	0.4668	0.2834
1/2-LG	0.7214	-0.1707	-0.1797	-0.0031	-0.1063	-0.0021	-0.0269	-0.1476	0.0382	0.5956	-0.2652	-0.1312	-0.5907	0.5711	0.1116	0.3129	-0.2279	-0.5074	0.8429	-0.0394	-0.1643	-0.1143	-0.0607	0.2484	0.2145	-0.0143	-0.0429	0.0007	0.4982	0.4756	0.9903	0.6746	0.9935	0.9157	0.559	0.8804	0.0116	0.3036	0.6157	0.0125	0.0166	0.6698	0.2214	0.3789	0.0376	0.0001	0.8892	0.5585	0.6851
1/2-OG	-0.2024	0.1542	0.0589	0.3118	-0.3221	0.1198	0.3602	0.1322	0.0155	-0.027	-0.1522	-0.0147	-0.1716	0.2206	-0.0208	0.135	-0.1691	-0.3333	-0.7536	0.1109	0.35	0.6036	-0.5357	-0.118	-0.0375	0.0786	0.1536	0.4206	0.5411	0.8165	0.2078	0.1923	0.6358	0.142	0.6011	0.9514	0.9182	0.5597	0.9553	0.5103	0.3949	0.9367	0.6055	0.5164	0.1911	0.0012	0.6939	0.2009	0.0172
4-HDoHE	0.2446	0.0548	-0.0774	0.0547	-0.1517	0.4399	0.3709	0.0547	0.2136	0.0196	-0.3348	0.3264	0.2465	-0.2367	-0.0184	0.1375	-0.3617	-0.2857	0.0143	-0.2898	-0.0286	0.1679	-0.1357	-0.1162	0.2341	-0.2786	-0.875	0.328	0.8289	0.76	0.8293	0.5479	0.0678	0.1297	0.8293	0.3947	0.9404	0.189	0.2011	0.3403	0.3604	0.9441	0.5987	0.1537	0.2663	0.9597	0.2948	0.9195	0.5499
5_6-DiHETrE	0.2055	0.0093	-0.0093	0.1683	-0.2612	0.2293	0.2367	0.0072	0.1941	0.4289	-0.4629	-0.1839	-0.2206	0.2426	-0.0503	-0.0368	-0.4216	-0.2672	0.4893	-0.4741	-0.5786	-0.1286	0.0143	-0.0393	0.134	-0.4536	-0.4821	0.4134	0.9707	0.9708	0.5044	0.2951	0.36	0.3443	0.9773	0.4402	0.0858	0.0614	0.4798	0.3949	0.348	0.848	0.8885	0.0919	0.2999	0.0642	0.0742	0.0238	0.6479
5-HEPE	-0.1889	0.0197	-0.3727	0.0299	-0.0382	0.031	0.1921	0.0382	-0.1476	0.3627	-0.2149	-0.2477	-0.0588	0.0686	0.4255	0.6859	-0.2034	-0.3946	-0.1214	-0.2612	0.0179	0.4821	-0.4821	0.2895	0.3914	-0.2321	-0.4857	0.4529	0.9383	0.1277	0.9062	0.8804	0.9029	0.445	0.8804	0.559	0.1524	0.4076	0.3378	0.8226	0.7935	0.0886	0.0024	0.4336	0.117	0.6664	0.3471	0.9496	0.0687
5-HETE	0.5872	0.0445	-0.1446	0.0547	-0.1682	0.3862	0.2634	0.065	0.2384	0.7794	-0.2983	-0.0785	-0.3873	0.3946	0.0981	0.2135	-0.2843	-0.5245	0.3321	-0.3667	-0.1036	0.1357	-0.2036	-0.0965	0.1055	-0.3536	-0.6321	0.0104	0.8608	0.5671	0.8293	0.5046	0.1135	0.2909	0.7977	0.3408	0.0002	0.2448	0.7646	0.1246	0.117	0.708	0.4106	0.2687	0.0307	0.2265	0.1788	0.7134	0.6296
6-keto PGF1a	0.4943	-0.2907	0.2303	-0.2178	0.1146	0.0444	-0.0176	-0.3044	-0.1579	0.4118	0.4837	-0.0368	-0.4461	0.4387	-0.0956	-0.1669	0.5049	0.0417	-0.1287	0.0537	0.3986	0.3825	-0.3396	0.0948	-0.0286	0.0161	0.2091	0.037	0.2418	0.358	0.3854	0.6508	0.8611	0.9449	0.2193	0.5315	0.1005	0.0491	0.8885	0.0727	0.0781	0.715	0.5221	0.0387	0.8738	0.6476	0.8492	0.1411	0.1594
8_9-DiHETrE	0.5813	-0.117	0.0119	-0.1249	0	0.1829	0.1964	-0.1084	-0.0382	0.6356	-0.0658	-0.1062	-0.6638	0.6724	0.0841	0.1536	-0.0601	-0.5264	0.3536	-0.3936	-0.4929	0.0036	-0.1143	0.2449	0.3003	-0.3679	-0.1714	0.0114	0.6439	0.9627	0.6213	1	0.4677	0.4348	0.6685	0.8804	0.0061	0.802	0.685	0.0037	0.0031	0.7483	0.5562	0.8187	0.03	0.1961	0.1467	0.062	0.9899
9(10)-EpOME	0.7853	0.1262	-0.1094	-0.0568	-0.0361	0.0186	-0.1054	0.1455	0.0795	0.6936	-0.291	-0.0773	-0.299	0.2941	0.1484	0.3337	-0.2672	-0.473	0.5	-0.0483	-0.3929	0.025	-0.1536	0.4325	0.6595	-0.0214	-0.2536	0.0001	0.6177	0.6655	0.823	0.8869	0.9416	0.6773	0.5645	0.754	0.002	0.2572	0.7682	0.2437	0.2518	0.5698	0.1905	0.2999	0.0551	0.0577	0.8643	0.1475	0.9295
9_10-DiHODE	0.4448	-0.0197	-0.0506	-0.515	0.5067	0.4089	0.2097	-0.0031	0.1311	0.6471	-0.2492	-0.2465	-0.1299	0.152	0.1999	0.1816	-0.2132	-0.1863	0.0536	-0.0948	0.2929	-0.075	0.075	-0.3575	-0.2145	-0.1214	0.025	0.0644	0.9383	0.842	0.0287	0.0319	0.092	0.4036	0.9903	0.6042	0.005	0.3347	0.3403	0.6192	0.5604	0.4418	0.4855	0.4112	0.4741	0.8496	0.7368	0.2895	0.7905
9_10-DiHOME	0.8019	-0.1666	-0.0444	-0.4035	0.3148	0.0609	-0.0062	-0.1414	-0.193	0.8559	-0.1873	-0.3006	-0.4917	0.4942	0.2491	0.264	-0.1471	-0.1312	0.7536	-0.0376	-0.1821	-0.4393	0.3643	0.3521	0.2395	-0.0107	-0.0107	0.0001	0.5088	0.8611	0.0968	0.2033	0.8102	0.9805	0.5758	0.4429	0.0001	0.4715	0.241	0.045	0.0438	0.335	0.3059	0.573	0.6157	0.0012	0.8943	0.5159	0.1014
9_12_13-TriHOME	0.7131	-0.0621	-0.1198	0.001	-0.1146	0.4719	0.3616	-0.065	0.2528	0.299	-0.3057	-0.1754	0.098	-0.1127	0.3004	0.5153	-0.299	-0.1667	0.5143	0.1181	0.2429	-0.1536	0.0786	-0.2967	-0.42	0.1107	0.1107	0.0009	0.8067	0.6359	0.9968	0.6508	0.048	0.1404	0.7977	0.3114	0.2437	0.2328	0.5008	0.7082	0.6666	0.2413	0.0342	0.2437	0.5226	0.0498	0.6752	0.3831	0.5848
9-HETE	0.4737	-0.0259	-0.1704	0.0733	-0.1909	0.3676	0.2986	-0.0258	0.2074	0.6618	-0.3659	-0.0601	-0.2402	0.2475	0.1459	0.2429	-0.3578	-0.348	0.0929	0.0161	-0.0429	0.1893	-0.3036	-0.0697	-0.0179	0.0107	0.3393	0.0471	0.9189	0.4991	0.7726	0.4479	0.1334	0.2288	0.9191	0.4089	0.0038	0.1487	0.8188	0.3531	0.3381	0.5763	0.3474	0.1585	0.171	0.742	0.9546	0.8795	0.4993
9-HODE	0.808	-0.1231	-0.1446	-0.4014	0.2941	0.0041	-0.0857	-0.1125	-0.0485	0.777	-0.1424	-0.1545	-0.3529	0.3407	0.1631	0.3129	-0.1127	-0.3603	0.8857	0.0555	-0.1357	-0.1321	0.0214	0.1752	0.084	0.0786	-0.0679	0.0001	0.6264	0.5671	0.0987	0.2361	0.987	0.7351	0.6568	0.8484	0.0002	0.5856	0.5538	0.1647	0.1809	0.5317	0.2214	0.6666	0.1554	0.0001	0.8444	0.6296	0.6387
9-HOTE	0.2797	0.0786	-0.2199	-0.2652	0.2673	0.2953	0.2066	0.0857	0.2136	0.1974	-0.2297	0.0626	0.2085	-0.2109	0.1951	0.4997	-0.2391	-0.3041	0.3414	-0.0492	0.3021	0.1483	-0.1948	0.5188	0.2415	-0.0322	0.3789	0.261	0.7564	0.3805	0.2875	0.2836	0.2342	0.4107	0.7354	0.3947	0.4475	0.3751	0.8114	0.422	0.4165	0.453	0.0411	0.3553	0.2353	0.213	0.8617	0.2739	0.5978
9-KODE	0.541	-0.0518	-0.218	-0.2024	0.0991	0.016	-0.0165	-0.0589	0.0506	0.5098	-0.275	-0.0135	-0.0221	0.0074	0.1815	0.3239	-0.2623	-0.4142	0.7821	0.0662	-0.05	-0.0071	-0.1357	0.3432	0.2377	0.0893	-0.0321	0.0204	0.8384	0.3849	0.4206	0.6956	0.9497	0.9481	0.8166	0.842	0.0366	0.2854	0.959	0.933	0.9777	0.4857	0.2047	0.3092	0.0983	0.0006	0.8147	0.8595	0.9798
11(12)-EpETrE	0.451	0.1004	-0.0072	0.3808	-0.453	0.0031	-0.0692	0.1146	0.1228	0.674	-0.2873	0.0147	-0.549	0.5343	-0.0331	0.2037	-0.2868	-0.4657	0.4	-0.0787	-0.3071	0.0857	-0.1964	0.2574	0.4093	-0.0536	-0.2143	0.0603	0.6919	0.9773	0.119	0.059	0.9903	0.7849	0.6508	0.6273	0.003	0.2635	0.9553	0.0225	0.0271	0.8996	0.433	0.2644	0.0596	0.1396	0.7804	0.2655	0.7613
11_12-DiHETrE	0.5707	-0.1314	-0.1683	-0.42	0.3024	0.1621	0.3017	-0.1207	-0.16	0.777	-0.1878	-0.1189	-0.598	0.5515	-0.2882	-0.3018	-0.1495	-0.1961	0.8179	0.127	-0.2679	-0.2679	0.2	0.1519	0.0626	0.15	-0.0286	0.0134	0.6032	0.5044	0.0827	0.2226	0.5204	0.2238	0.6332	0.5261	0.0002	0.4703	0.6493	0.0112	0.0217	0.262	0.239	0.5668	0.4507	0.0002	0.6519	0.3344	0.3344
11-HETE	0.7503	-0.1014	-0.1931	-0.1579	0.0237	0.2922	0.2242	-0.0939	0.1207	0.8113	-0.1657	-0.0981	-0.4363	0.4191	0.0956	0.2491	-0.1446	-0.3554	0.4607	0.4419	0.2143	-0.075	0.0893	-0.0411	-0.1287	0.4429	-0.0821	0.0003	0.6889	0.4427	0.5315	0.9255	0.2393	0.3712	0.7109	0.6332	0.0001	0.5249	0.708	0.08	0.094	0.715	0.335	0.5798	0.1615	0.0839	0.0991	0.4431	0.7905
12(13)-EpOME	0.775	0.0786	-0.0816	-0.0341	-0.0712	-0.0176	-0.1178	0.1001	0.0237	0.6667	-0.302	-0.1128	-0.25	0.2475	0.1803	0.3853	-0.277	-0.4338	0.7107	-0.2308	-0.45	-0.0214	-0.1214	0.2091	0.3718	-0.1964	-0.3393	0.0002	0.7564	0.7476	0.8933	0.7789	0.9449	0.6416	0.6927	0.9255	0.0035	0.2387	0.6664	0.3332	0.3381	0.4887	0.1267	0.2818	0.0819	0.003	0.408	0.0924	0.9396
12_13-DiHOME	0.7723	-0.1765	-0.1147	-0.4874	0.4089	0.0041	-0.0289	-0.16	-0.1704	0.8627	-0.1952	-0.2551	-0.5662	0.5564	0.1741	0.1988	-0.1618	-0.1324	0.8071	0.025	-0.2393	-0.4643	0.3929	0.3503	0.2574	0.0536	-0.0286	0.0002	0.4836	0.6505	0.0402	0.092	0.987	0.9092	0.5258	0.4991	0.0001	0.4527	0.3232	0.0178	0.0204	0.5039	0.4444	0.5351	0.6126	0.0003	0.9294	0.3904	0.0813
12-HEPE	0.3511	-0.0854	-0.0847	-0.6195	0.6319	0.1519	0.0982	-0.0692	-0.0382	0.0735	-0.027	-0.1606	0.0368	-0.0049	0.0956	0.2356	-0.0245	0.0858	0.2893	0.4132	0.3607	-0.0893	0.1464	-0.3146	-0.2234	0.4	-0.3321	0.1532	0.7362	0.7382	0.0061	0.0049	0.5475	0.6983	0.785	0.8804	0.7791	0.918	0.538	0.8886	0.9851	0.715	0.3627	0.9256	0.7434	0.2957	0.1258	0.1866	0.7517
12-HETE	0.5129	-0.0424	-0.065	-0.6347	0.6202	-0.1797	-0.1767	-0.0402	-0.2054	0.4534	0.151	-0.0883	-0.5	0.4902	-0.2121	-0.092	0.1593	-0.0711	0.45	0.3578	0.1821	-0.1643	0.1964	-0.1376	-0.1805	0.3536	-0.1964	0.0295	0.8673	0.7976	0.0047	0.006	0.4756	0.4832	0.874	0.4136	0.0675	0.5629	0.7361	0.041	0.0458	0.4137	0.7254	0.5414	0.7863	0.0924	0.1904	0.5159	0.5585
13-HODE	0.742	-0.1552	-0.1972	-0.4386	0.3375	0.0155	-0.0217	-0.1393	-0.1063	0.777	-0.2382	-0.1987	-0.4387	0.4314	0.1668	0.362	-0.2059	-0.3799	0.9214	0.1682	-0.1321	-0.1786	0.075	0.1269	0.0447	0.1929	-0.1357	0.0004	0.5386	0.4328	0.0686	0.1708	0.9514	0.9319	0.5814	0.6746	0.0002	0.3573	0.4447	0.0781	0.0838	0.5223	0.1534	0.4279	0.1325	0.0001	0.5491	0.6387	0.5243
13-HOTE	0.0918	-0.0538	-0.1342	-0.5666	0.6223	-0.1559	-0.0413	-0.063	-0.1785	0.1078	0.0479	0.0662	-0.1765	0.1618	-0.2036	0.016	0.0392	0.0123	0.7679	0.1646	-0.125	-0.1893	0.0929	0.3217	0.3074	0.1929	0.0821	0.717	0.8321	0.5954	0.0142	0.0058	0.5367	0.8707	0.804	0.4784	0.6804	0.8552	0.8007	0.4981	0.5351	0.4333	0.9515	0.8812	0.9628	0.0008	0.5578	0.6571	0.4993
13-KODE	0.7331	-0.0362	-0.2035	-0.2179	0.1074	0.0207	-0.0243	-0.033	-0.0227	0.5319	-0.3106	-0.0282	-0.076	0.0613	0.1091	0.3141	-0.299	-0.4632	0.5714	0.2308	0.2536	0.3571	-0.4286	0.3056	0.118	0.2536	-0.1071	0.0005	0.8865	0.418	0.3851	0.6715	0.9351	0.9238	0.8964	0.9287	0.028	0.225	0.9144	0.7719	0.8153	0.6767	0.2195	0.2437	0.0611	0.0261	0.408	0.3618	0.1913
14(15)-EpETrE	0.3891	0.0269	0.1064	0.4014	-0.4778	-0.0836	-0.1643	0.0485	0.0196	0.5539	-0.318	-0.1079	-0.3799	0.3456	-0.011	0.2589	-0.3064	-0.4706	0.375	-0.0572	-0.2429	0.2143	-0.3071	-0.134	0.1448	-0.0393	-0.4857	0.1105	0.9156	0.6745	0.0987	0.0449	0.7414	0.5149	0.8484	0.9384	0.021	0.2136	0.6802	0.1325	0.1743	0.9665	0.3157	0.2317	0.0566	0.1684	0.8394	0.3831	0.4431
14_15-DiHETrE	0.7276	-0.1014	-0.1353	-0.3271	0.2074	0.1291	0.157	-0.0795	-0.0836	0.8603	-0.097	-0.1079	-0.6471	0.6299	-0.0025	-0.0798	-0.0613	-0.1005	0.7929	-0.0286	-0.1786	-0.2893	0.1893	0.2592	0.168	-0.0071	-0.0571	0.0006	0.6889	0.5926	0.1851	0.4089	0.6098	0.5338	0.754	0.7416	0.0001	0.7111	0.6802	0.005	0.0067	0.9925	0.7609	0.8153	0.7012	0.0004	0.9193	0.5243	0.2957
14-HDoHE	0.1166	-0.0548	-0.0929	-0.773	0.7977	-0.2994	-0.061	-0.0691	-0.3622	0.2451	0.2038	-0.1533	-0.4093	0.4167	-0.3495	-0.1951	0.2083	-0.0221	0.5004	0.4288	0.143	-0.1966	0.2216	-0.3828	-0.2567	0.4236	-0.3682	0.6449	0.8289	0.7138	0.0002	0.0001	0.2274	0.8101	0.7851	0.1396	0.343	0.4327	0.557	0.1028	0.0962	0.1691	0.453	0.4223	0.933	0.0574	0.1107	0.6112	0.4825
15(16)-EpODE	0.1744	0.2049	-0.0361	-0.0279	0.063	0.5163	0.5114	0.2384	0.1496	0.2598	-0.2836	-0.011	0.1152	-0.1152	0.1459	0.3595	-0.2819	-0.2598	0.5344	-0.2381	-0.2216	-0.202	0.0751	0.6538	0.6601	-0.2127	0.0912	0.4888	0.4148	0.8868	0.9126	0.804	0.0283	0.0301	0.3408	0.5534	0.3139	0.27	0.9665	0.6598	0.6598	0.5763	0.1564	0.2731	0.3139	0.0401	0.3927	0.4273	0.4704
15_16-DiHODE	0.162	-0.0279	-0.1084	-0.5604	0.5831	0.4037	0.2789	-0.0052	0.0155	0.4966	-0.1419	-0.1896	-0.0098	0.0429	0.3632	0.3339	-0.114	0.049	0.1821	0.0859	0.3786	0.2429	-0.2464	0.1287	-0.168	0.0786	0.5429	0.5207	0.9124	0.6685	0.0156	0.0111	0.0966	0.2624	0.9838	0.9514	0.0426	0.587	0.4662	0.9702	0.8701	0.1519	0.1902	0.663	0.8517	0.5159	0.7609	0.1641	0.3831
15-HETE	0.6698	-0.0393	-0.3232	-0.4076	0.3395	0.1569	0.0744	-0.0134	0.0877	0.7402	0.0307	-0.2857	-0.5221	0.5098	-0.065	0.119	0.0637	-0.1985	0.4	0.4025	0.2679	0.0107	0.0179	-0.0751	-0.1626	0.4	-0.1	0.0024	0.8769	0.1908	0.0931	0.1681	0.534	0.7693	0.9579	0.7293	0.0007	0.9069	0.2663	0.0316	0.0366	0.8043	0.6491	0.808	0.445	0.1396	0.1369	0.3344	0.9698
17-HDoHE	0.1827	-0.2142	-0.2643	-0.7358	0.7564	-0.2488	-0.1085	-0.2095	-0.195	0.2451	0.2247	-0.0956	-0.3211	0.3309	-0.2796	-0.146	0.2328	-0.0221	0.3857	0.1431	0.2393	0.1964	-0.1857	-0.3592	-0.1805	0.1321	-0.4357	0.4682	0.3934	0.2892	0.0005	0.0003	0.3194	0.6683	0.4041	0.438	0.343	0.386	0.715	0.2089	0.1945	0.2771	0.576	0.3685	0.933	0.1556	0.6109	0.3904	0.4829
19(20)-EpDPE	-0.0464	0.5246	0.0186	0.3932	-0.3746	-0.1621	-0.0444	0.515	-0.065	-0.1054	-0.1105	-0.0417	0.0686	-0.0392	0.2722	0.627	-0.1127	-0.277	0.0893	0.0322	-0.025	0.4714	-0.5	0.034	0.3128	0.025	-0.2	0.8548	0.0254	0.9416	0.1065	0.1256	0.5204	0.8611	0.0287	0.7977	0.6873	0.6729	0.8738	0.7935	0.8812	0.2905	0.0071	0.6666	0.2818	0.7517	0.9093	0.9295	0.0761
19_20-DiHDoPA	0.162	0.0817	0.1487	0.2921	-0.3292	0.2943	0.314	0.0815	0.0423	0.4877	0.0626	0.1324	-0.3039	0.2917	-0.2808	-0.3239	0.0833	-0.125	-0.1521	-0.1828	-0.0322	0.347	-0.3649	-0.0206	0.1979	-0.1968	0.0984	0.5207	0.7471	0.556	0.2396	0.1822	0.2359	0.2044	0.7478	0.8676	0.047	0.8113	0.6124	0.2356	0.256	0.2749	0.2047	0.7505	0.6326	0.5885	0.5144	0.9093	0.205
AA (rel abs)	0.4017	0.132	-0.0088	0.1002	-0.1817	0.0842	0.1421	0.127	0.0382	0.6303	-0.0473	-0.308	-0.3446	0.3299	0.135	0.1492	0.0074	-0.2146	0.7352	-0.1156	-0.2952	-0.2469	0.1038	-0.1361	-0.0886	-0.0948	-0.2343	0.0985	0.6016	0.9724	0.6925	0.4705	0.7398	0.5737	0.6155	0.8804	0.0067	0.857	0.2291	0.1756	0.196	0.6055	0.5677	0.9776	0.4082	0.0018	0.6816	0.2855	0.3751
AEA	0.1001	-0.1148	-0.0093	0.2219	-0.2941	0.2199	0.3244	-0.1063	-0.0402	0.5727	-0.2795	0.0712	-0.3556	0.3017	-0.0331	0.0681	-0.2538	-0.0858	0.0929	0.1431	-0.2071	-0.1429	0.0714	0.0894	0.3664	0.1536	-0.2714	0.6927	0.65	0.9708	0.3762	0.2361	0.3805	0.1891	0.6746	0.874	0.0163	0.2773	0.7861	0.1613	0.2393	0.8996	0.795	0.3256	0.7432	0.742	0.6109	0.4588	0.6115
ALA (rel abs)	-0.1269	0.2059	0.1652	0.2611	-0.2033	0.0372	0.1488	0.193	-0.0464	-0.1176	-0.1424	-0.0258	0.3211	-0.3113	0.3433	0.616	-0.1324	-0.2696	0.1415	-0.0332	0.1898	0.188	-0.2363	-0.216	-0.0466	-0.0483	-0.0215	0.6157	0.4124	0.5124	0.2953	0.4184	0.8836	0.5558	0.4429	0.8548	0.6529	0.5856	0.9219	0.2089	0.2239	0.1772	0.0085	0.6126	0.2953	0.6151	0.9065	0.4981	0.5022
aLEA	-0.0093	0.0279	-0.0186	-0.1476	0.1104	0.5978	0.5785	0.0506	0.1042	0.3922	-0.0798	-0.2808	0.1642	-0.1348	0.5248	0.5607	-0.0368	0.1495	0.2536	-0.4043	0.1821	0.025	-0.1786	-0.1055	-0.1448	-0.4	0.1321	0.9708	0.9124	0.9416	0.559	0.6627	0.0088	0.0119	0.8421	0.6806	0.1195	0.7608	0.2749	0.5288	0.606	0.0305	0.0192	0.8886	0.5668	0.3618	0.135	0.5159	0.9295
DEA	0.4411	0.1989	0.1075	-0.2572	0.2221	-0.1199	-0.1598	0.189	-0.0713	0.4329	-0.1597	0.2368	-0.2465	0.2146	-0.1939	-0.1762	-0.1312	-0.1189	0.4643	-0.1664	0.0214	-0.0536	-0.0357	-0.1108	-0.1752	-0.1357	-0.2929	0.0669	0.4289	0.6712	0.3028	0.3757	0.6356	0.5265	0.4525	0.7787	0.0826	0.5404	0.3601	0.3403	0.4082	0.4559	0.4988	0.6157	0.6493	0.0813	0.5534	0.9396	0.8496
DGLEA	0.2466	0.0021	-0.0888	-0.4489	0.3746	0.2674	0.313	0.0361	-0.0712	0.7059	-0.1326	-0.1018	-0.1422	0.1471	0.1116	0.2196	-0.1005	-0.1936	0.0929	-0.2569	-0.2091	-0.05	0.084	-0.0107	0.153	-0.2556	-0.1859	0.3238	0.9935	0.7261	0.0617	0.1256	0.2834	0.206	0.8869	0.7789	0.0015	0.6119	0.6975	0.5863	0.5733	0.6698	0.397	0.7012	0.4565	0.7418	0.3553	0.4545	0.8594
DHA(rel abs)	-0.0237	0.1469	0.0031	0.3602	-0.356	0.222	0.3048	0.16	-0.1125	0.2917	0.4076	-0.0098	0	0.0123	0.4611	0.5092	0.4167	-0.1789	0.2357	-0.1342	-0.0107	0.4036	-0.4536	-0.0912	0.1626	-0.1393	-0.2857	0.9255	0.5607	0.9903	0.1421	0.147	0.376	0.2188	0.5261	0.6568	0.256	0.1044	0.9702	1	0.9628	0.0625	0.0368	0.0962	0.492	0.3977	0.6336	0.9698	0.1358
DHEA	-0.1517	-0.029	0.2592	0.3602	-0.3829	0.1456	0.1653	-0.0196	-0.0753	-0.4142	0.1633	0.4071	0.451	-0.4534	0.3556	0.2663	0.1544	0.3162	-0.2045	0.2686	-0.1345	0.0771	-0.0377	0.1858	0.4057	0.2762	-0.0987	0.5479	0.9091	0.299	0.1421	0.1168	0.5643	0.5122	0.9384	0.7664	0.0983	0.5312	0.1048	0.0692	0.0675	0.1613	0.3016	0.554	0.2163	0.4648	0.333	0.6326	0.7847
EPA (rel abs)	-0.098	0.1531	0.2013	0.4056	-0.3767	0.2788	0.4442	0.1558	-0.1187	-0.2538	-0.1296	0.1822	0.4316	-0.4402	0.3571	0.5144	-0.1091	-0.1398	-0.1001	-0.1611	0.1197	0.3199	-0.3664	-0.229	-0.0948	-0.1895	0.1376	0.6987	0.5441	0.423	0.095	0.1234	0.2626	0.0648	0.5369	0.639	0.3256	0.6201	0.484	0.0836	0.077	0.1594	0.0346	0.6767	0.5926	0.7227	0.5661	0.6708	0.245
F2 Isoprostanes	0.253	0.045	0.2004	0.2241	-0.2581	0.0842	-0.1142	0.0805	-0.0909	0.1803	-0.0504	-0.1822	-0.0981	0.0956	0.2687	0.461	-0.0723	-0.4022	0.375	0.22	0.1	0.2429	-0.375	0.3217	0.3342	0.2286	0.0964	0.3112	0.8592	0.4252	0.3714	0.301	0.7398	0.6518	0.7507	0.7199	0.4887	0.8478	0.484	0.708	0.715	0.297	0.0625	0.7826	0.1095	0.1684	0.4307	0.7229	0.3831
LA (rel abs)	0.5604	0.2225	0.1105	0.0733	-0.16	-0.0351	-0.0971	0.2054	0.063	0.4461	-0.2836	-0.4329	-0.1765	0.2083	0.3299	0.4	-0.2279	-0.1593	0.7352	-0.1362	-0.3113	-0.1521	0.0089	-0.0492	0.0027	-0.1199	-0.127	0.0156	0.375	0.6625	0.7726	0.5261	0.89	0.7015	0.4136	0.804	0.0727	0.27	0.0826	0.4981	0.4223	0.196	0.1116	0.3789	0.5414	0.0018	0.6284	0.2588	0.5885
LEA	0.4097	-0.1086	-0.0702	0.0691	-0.162	0.1879	0.155	-0.0918	0.0382	0.7541	-0.1407	-0.1834	-0.1692	0.1655	0.1387	0.016	-0.0944	-0.0907	0.7346	-0.0009	-0.2341	-0.2234	0.084	0.0984	0.1091	0.0197	-0.0518	0.0913	0.6678	0.7819	0.7851	0.5207	0.4552	0.5392	0.717	0.8804	0.0005	0.5902	0.481	0.5162	0.5255	0.5956	0.9515	0.7185	0.7291	0.0018	0.9975	0.401	0.4235
NO-Gly	-0.2136	0.1935	0.0558	-0.2033	0.2466	0.0568	0.1508	0.2095	-0.0857	0.4142	0.0749	-0.3483	-0.2598	0.2279	-0.3973	-0.0601	0.098	-0.5956	-0.675	0.0215	0.3179	0.2857	-0.1393	-0.4164	-0.2824	-0.0107	-0.2	0.3947	0.4417	0.8261	0.4184	0.3238	0.8229	0.5502	0.4041	0.7354	0.0983	0.7751	0.1707	0.3139	0.3789	0.1143	0.8187	0.7082	0.0116	0.0058	0.9395	0.2483	0.3019
OEA	-0.0217	-0.0145	-0.0516	-0.4489	0.4221	0.4223	0.53	-0.0279	0.1373	0.439	-0.2432	-0.0871	-0.141	0.1827	-0.0417	0.081	-0.2244	-0.1876	-0.5886	0.017	-0.2093	0.2594	-0.1896	0.1585	0.4244	-0.0018	0.0501	0.932	0.9545	0.8388	0.0617	0.081	0.0808	0.0237	0.9126	0.5871	0.0779	0.3468	0.7395	0.5893	0.4827	0.8737	0.7572	0.3866	0.4709	0.021	0.952	0.4541	0.3505
PEA	0.354	-0.3083	-0.3449	-0.6471	0.581	0.1982	0.2851	-0.3065	0.0052	0.6275	-0.3204	-0.0123	-0.2157	0.1985	-0.141	0.0552	-0.3015	-0.4167	-0.1036	-0.2379	-0.1964	0.1393	-0.1786	0.3324	0.706	-0.2429	-0.2179	0.1496	0.2132	0.1611	0.0037	0.0115	0.4304	0.2514	0.2161	0.9838	0.007	0.2099	0.9627	0.4057	0.445	0.5893	0.8333	0.2396	0.0962	0.7134	0.3932	0.4829	0.6205
PGE2	0.4448	-0.2452	0.2839	-0.3127	0.2508	0.0516	-0.1043	-0.2652	-0.0464	0.4929	0.0731	-0.2172	-0.6131	0.5567	-0.4368	-0.2216	0.1006	-0.1987	0.5321	0.2952	0.0536	-0.0429	-0.0143	0.2252	0.3003	0.2929	-0.2429	0.0644	0.3267	0.2535	0.2065	0.3155	0.8388	0.6803	0.2875	0.8548	0.0444	0.7804	0.4024	0.0089	0.0203	0.0796	0.3927	0.701	0.4447	0.0412	0.2855	0.8496	0.8795
PGF2a	0.6223	-0.2669	-0.0186	-0.4118	0.2879	0.1621	0.1219	-0.2755	-0.0568	0.5319	0.1964	-0.0515	-0.5882	0.5343	-0.1631	-0.1411	0.2206	0.0196	0.3964	0.0376	-0.1857	0.05	-0.1464	0.588	0.5684	0.0464	0.1786	0.0058	0.2842	0.9416	0.0895	0.2466	0.5204	0.6299	0.2684	0.823	0.028	0.4499	0.8444	0.013	0.0271	0.5317	0.5891	0.3949	0.9405	0.1435	0.8943	0.5075	0.8595
POEA (Rel abs)	-0.354	0.0228	-0.1776	0.1042	-0.1104	0.4481	0.5671	0.0279	0.1909	0.1495	-0.3057	0.13	0.1961	-0.1667	0.217	0.362	-0.3137	-0.0392	-0.6834	-0.0108	0.0465	0.4401	-0.3327	-0.0591	0.0376	-0.0322	0.186	0.1496	0.9286	0.4808	0.6806	0.6627	0.0622	0.0141	0.9126	0.4479	0.5668	0.2328	0.619	0.4507	0.5226	0.4027	0.1534	0.2201	0.8812	0.005	0.9697	0.8693	0.1007
[truncated: 5 more columns]
